# Supplementary material for: Human Sex Matters: Y-Linked Lysine Demethylase 5D Drives Accelerated Male Craniofacial Osteogenic Differentiation
Source: Cells. 2022 Feb 26;11(5):823. doi: 10.3390/cells11050823 (PMC8909072; doi:10.3390/cells11050823)
Supplement: Supplementary file 1 [file cells-11-00823-s001.zip]

Archive with 1 entries (1 files):
- cells-1508708-supplementary.pdf
